# Supplementary material for: First Detection of Lactococcus petauri in Domestic Dogs in Italy
Source: Animals (Basel). 2024 Nov 14;14(22):3279. doi: 10.3390/ani14223279 (PMC11591435; doi:10.3390/ani14223279)
Supplement: Supplementary file 1 [file animals-14-03279-s001.zip]

Archive with 1 entries (1 files):
- animals-3235742-supplementary.pdf
